# Supplementary material for: Effects of grafting on chemical constituents, toxicological properties, antithrombotic activity, and myocardial infarction protection of styrax secreted from the trunk of Liquidambar orientalis Mill
Source: PLoS One. 2024 Jan 5;19(1):e0289894. doi: 10.1371/journal.pone.0289894 (PMC10769069; doi:10.1371/journal.pone.0289894)
Supplement: S1 Table — A total of 59 chemical components in styrax were identified by GC-MS. (XLSX) [file pone.0289894.s001.xlsx]

## Sheet: S1_Table
S1 Table. The chemical components of SG, SC, and SS.
Number	Compound	CAS	Molecular formula	SG				SC				SS
				RT	Peak area (%)	NIST match (similarity, %)		RT	Peak area (%)	NIST match (similarity, %)		RT	Peak area (%)	NIST match (similarity, %)
1	Ethylbenzene	100-41-4	C8H10	4.04	0.01	82.06		4.06	0.01	87.89		-	-	-
2	Styrene	100-42-5	C8H8	4.78	0.54	98.99		4.79	1.05	98.47		4.8	0.9	99.03
3	cyclofenchene	488-97-1	C10H16	6.05	0.27	97.35		6.06	0.3	97.42		6.07	0.28	96.93
4	Benzene,1,1'-(1-ethenyl-1,	61141-97-7	C17H18	-	-	-		6.5	0.04	89.4		-	-	-
5	Bicyclo[3.1.0]hex-2-ene,4-methylene-1-(1-methylethyl)-	36262-09-6	C10H14	6.76	0.01	84.44		6.76	0.02	85.75		-	-	-
6	(1S)-(1)-beta-Pinene	18172-67-3	C10H16	7.53	0.06	95.89		-	-	-		-	-	-
7	Sabenene	3387-41-5	C10H16	-	-	-		7.53	0.05	95.75		7.53	0.04	91.68
8	Benzene, cyclopropyl-	873-49-4	C9H10	9.39	0.01	91.82		9.39	0.01	91.92		-	-	-
9	Benzyl alcohol	100-51-6	C7H8O	9.77	0.06	91.08		9.78	0.11	94.77		9.86	0.03	86.36
10	DL-1-Phenethylalcohol;Methylphenyl carbinol	98-85-1	C8H10O	10.78	0.03	95.15		10.79	0.06	95.59		10.79	0.03	89.42
11	Acetophenone	98-86-2	C8H8O	10.88	0.09	96.2		10.89	0.12	94.19		10.92	0.06	91.69
12	4-Ethylphenol	123-07-9	C8H10O	15.04	0.62	96.35		15.08	0.77	96.73		15.03	0.55	96.96
13	bicyclo[3.1.1]hept-2-ene-2-methanol,6,6-dimethyl-, (1r,5s)-	19894-97-4	C10H16O	15.84	0.01	80.37		15.85	0.01	82.68		-	-	-
14	3-Phenyl-1-propanol	122-97-4	C9H12O	17.14	1.45	97.89		17.18	2	97.62		17.09	1.54	98.57
15	4-Allylphenol	501-92-8	C9H10O	18.33	0.01	80.32		18.3	0.02	81.83		-	-	-
16	Cinnamaldehyde	104-55-2	C9H8O	18.45	0.08	94.43		18.49	0.04	90.02		-	-	-
17	3-Phenyl-2-propen-1-ol	4407-36-7	C9H10O	19.86	2.52	97.56		19.91	3.28	97.43		19.78	2.48	97.99
18	alpha-cubenene	17699-14-8	C15H24	21.14	0.09	96.11		21.15	0.08	96.33		21.14	0.06	94
19	5-Indanol	6351-10-6	C9H10O	21.29	0.01	87.27		21.3	0.03	84.59		-	-	-
20	3-Phenylpropyl acetate	122-72-5	C11H14O2	21.86	0.02	88.77		21.87	0.02	85.71		-	-	-
21	beta-Caryophyllene	87-44-5	C15H24	23.42	1.36	99.01		23.44	1.76	98.88		23.4	1.61	99.16
22	beta-copaene	18252-44-3	C15H24	23.71	0.06	96.41		23.72	0.07	96.52		23.7	0.07	93
23	Cinnamyl acetate	103-54-8	C11H12O2	24.26	0.01	87.27		24.27	0.01	89.4		-	-	-
24	α-Humulene	6753-98-6	C15H24	24.47	0.05	92.86		24.48	0.06	95.35		24.46	0.05	91.5
25	4'-Hydroxyacetophenone	99-93-4	C8H8O2	24.62	0.08	91.33		24.64	0.08	90.94		-	-	-
26	2-Propenoic acid, 3-phenyl-, ethyl ester, (2E)-	4192-77-2	C11H12O2	-	-	-		24.9	0.02	80.5		-	-	-
27	Isocadinene	16729-00-3	C15H24	25.1	0.01	82.73		-	-	-		25.1	0.02	82.67
28	(1S,8aR)-1-Isopropyl-4,7-dimethyl-1,2,3,5,6,8a-hexahydronaphthalene	483-76-1	C15H24	-	-	-		25.11	0.03	87.39		-	-	-
29	(4alpha,5alpha,10beta)-6-Eudesmen-4-ol	118173-08-3	C15H26O	25.2	0.1	86.34		-	-	-		-	-	-
30	Naphthalene,1,2,4a,5,6,8a-hexahydro-4,7-dimethyl-1-(1-methylethyl)-	483-75-0	C15H24	25.3	0.01	80.05		25.32	0.01	83.39		-	-	-
31	Germacrene D	23986-74-5	C15H24	26.35	0.01	82.49		-	-	-		-	-	-
32	(+)-δ-cadinene	483-76-1	C15H24	26.64	0.18	93.68		26.65	0.26	95.34		26.63	0.22	95.17
33	Cubenene	29837-12-5	C15H24	26.9	0.03	91.32		26.9	0.05	95.55		26.89	0.03	90.26
34	3-(4-Hydroxyphenyl)-1-propanol；Benzenepropanol,4-hydroxy-	10210-17-0	C9H12O2	27.28	0.04	94.2		27.31	0.03	94.94		-	-	-
35	Caryophyllene oxide	1139-30-6	C15H24O	28.37	0.24	98		28.38	0.15	97.11		28.36	0.11	92.55
36	(+)-Calarene	17334-55-3	C15H24	29.05	0.01	80.33		29.06	0.01	84.04		-	-	-
37	(+)-Viridiflorol	552-02-3	C15H26O	29.64	0.28	92.5		-	-	-		-	-	-
38	(-)-Globulol	489-41-8	C15H26O	-	-	-		29.65	0.3	92.64		29.61	0.25	91.36
39	Alloaromadendrene	25246-27-9	C15H24	29.81	0.01	80.14		-	-	-		-	-	-
40	Bicyclo[7.2.0]undecan-3-ol, 11,11-dimethyl-4,8-bis(methylene)-	79580-01-1	C15H24O	29.93	0.03	88.4		29.93	0.01	84.66		-	-	-
41	Epicubenol	19912-67-5	C15H26O	30.1	0.02	86.14		-	-	-		-	-	-
42	Torreyol；1-naphthalenol, 1,2,3,4,4a,7,8,8a-octahydro-1,6-dimethyl-4-(1-methylethyl)-, (1R,4S,4aR,8aS)-	19435-97-3	C15H26O	30.24	0.89	96.51		30.25	0.95	95.91		30.2	0.86	95.96
43	beta-Eudesmol	473-15-4	C15H26O	-	-	-		30.34	0.03	86.84		-	-	-
44	(+)-alpha-eudesmol	473-16-5	C15H26O	-	-	-		30.41	0.04	85.59		-	-	-
45	Caryophyllene oxide	1139-30-6	C15H24O	-	-	-		30.94	0.04	83.54		-	-	-
46	Benzyl benzoate	120-51-4	C14H12O2	33.37	0.03	86.67		33.39	0.03	88.33		33.37	0.18	97.2
47	Benzenepropanoic acid, phenylmethyl ester	22767-96-0	C16H16O2	-	-	-		-	-	-		37.58	0.02	87.47
48	Dibutyl phthalate	84-74-2	C16H22O4	-	-	-		-	-	-		38.32	0.02	85.06
49	Cinnamyl benzoate	117204-78-1	C16H14O2	40.97	0.7	92.9		40.99	0.8	93.26		40.94	0.7	96.36
50	Benzyl cinnamate	103-41-3	C16H14O2	41.41	2.31	97.58		41.43	2.46	97.62		41.34	2.35	98.24
51	2-Propenoic acid, 3-phenyl-, 3-phenylpropyl ester, (2E)-	290311-72-7	C18H18O2	-	-	-		43.13	0.15	93.35		-	-	-
52	Benzenepropanoic acid,3-phenylpropyl ester	60045-27-4	C18H20O2	42.72	1.12	94.86		42.72	1.05	94.86		42.68	0.96	96.21
53	phenethyl cinnamate	103-53-7	C17H16O2	43.29	0.05	83.84		-	-	-		43.29	0.04	81.66
54	Propyl cinnamate	7778-83-8	C12H14O2	-	-	-		43.3	0.05	82.83		-	-	-
55	Bornyl Cinnamate	6330-67-2	C19H24O2	44.1	0.12	88.68		44.1	0.1	87.81		44.09	0.08	91.81
56	Benzenepropanoic acid, 3-phenyl-2-propenyl ester	28048-98-8	C18H18O2	44.45	1.01	94.14		44.46	0.92	94.81		44.42	0.72	97
57	Vinyl trans-cinnamate	17719-70-9	C11H10O2	-	-	-		-	-	-		45.39	0.14	84.03
58	3-Phenylpropyl cinnamate	122-68-9	C18H18O2	46.36	30.04	98.68		46.38	29.68	98.68		46.15	31.79	98.73
59	Cinnamyl cinnamate	122-69-0	C18H16O2	48.66	51.39	96.27		48.67	49.52	96.27		48.34	51.4	96.38
	The others				3.92				3.31				2.41
